# Supplementary material for: Glycan Structures in Osteosarcoma as Targets for Lectin-Based Chimeric Antigen Receptor Immunotherapy
Source: Int J Mol Sci. 2024 May 14;25(10):5344. doi: 10.3390/ijms25105344 (PMC11121324; doi:10.3390/ijms25105344)
Supplement: Supplementary file 1 [file ijms-25-05344-s001.zip]

Archive with 1 entries (1 files):
- ijms-2982911-supplementary.pdf
